# Supplementary material for: Integrated genomic study of quadruple-WT GIST (KIT/PDGFRA/SDH/RAS pathway wild-type GIST)
Source: BMC Cancer. 2014 Sep 20;14:685. doi: 10.1186/1471-2407-14-685 (PMC4181714; doi:10.1186/1471-2407-14-685)
Supplement: Supplementary file 1 — Additional file 1: Table S1: NTRK2 protein overexpression in KIT WT/PDGFRA WT/SDH WT/RAS-P WT GIST. Western blot immunostaining of NTRK2 was perfomed on proteins extracted from two quadruple WT GIST and from eight PDGFRA or KIT or SDH mutated GIST. HL-60 cell line protein extract was used as positive control. (XLSX 18 KB) [file 12885_2014_4877_MOESM1_ESM.xlsx]

## Sheet: Foglio1
Supplementary Table 1. List of all single nucleotide variations found by RNA Sequencing in the two cases of KITWT/PDGFRAWT/SDHWT/RAS-PWT GIST
Single nucleotide variations detected in GIST-127
GENE	RefSeq ID	Exon	cDNA mutation	Protein mutation	Chr	Genomic coordinate	ID SNP	Reference Base	Alterate Base	Coverage Ref.Base	Coverage Alt.Base	Coverage TOT	Coverage Ratio	SNP&GO prediction	SNP&GO Reliability
HMOX1	NM_002133	exon5	c.C839A	p.T280K	22	35789563		C	A	14	9	23	0.391304	Disease	10
NRIP1	NM_003489	exon4	c.G536A	p.G179D	21	16339978	rs146931848	C	T	10	13	23	0.565217	Disease	9
GNPAT	NM_014236	exon5	c.C628T	p.R210W	1	231401098		C	T	51	66	117	0.564103	Disease	9
MOCS2	NM_004531	exon5	c.C367T	p.H123Y	5	52397199	rs2233218	G	A	81	86	167	0.51497	Disease	8
ATP9A	NM_006045	exon11	c.C1000T	p.R334C	20	50290729		G	A	22	19	41	0.463415	Disease	8
ACSM3	NM_005622	exon3	c.T299C	p.L100P	16	20787240	rs5713	T	C	27	15	42	0.357143	Disease	7
BCAR1	NM_001170716	exon5	c.G1526A	p.R509H	16	75269325	rs16957558	C	T	25	24	49	0.489796	Disease	6
CASP9	NM_032996	exon6	c.A503G	p.Y168C	1	15831222		T	C	15	9	24	0.375	Disease	6
PFKL	NM_002626	exon7	c.G673T	p.A225S	21	45733830		G	T	151	139	290	0.47931	Disease	6
FTCD	NM_006657	exon3	c.T319C	p.C107R	21	47572869		A	G	33	24	57	0.421053	Disease	6
SOLH	NM_005632	exon13	c.G2941A	p.G981S	16	602899		G	A	18	18	36	0.5	Disease	4
TIMELESS	NM_003920	exon23	c.C2770T	p.R924W	12	56815233	rs72479000	G	A	12	11	23	0.478261	Disease	4
NUCB2	NM_005013	exon4	c.G145C	p.D49H	11	17317651		G	C	126	60	186	0.322581	Disease	3
DAPK3	NM_001348	exon2	c.C91T	p.R31W	19	3964961		G	A	45	45	90	0.5	Disease	3
DLL1	NM_005618	exon7	c.G991A	p.E331K	6	170594383	rs139656180	C	T	22	14	36	0.388889	Disease	2
LZTS1	NM_021020	exon1	c.T338C	p.L113P	8	20112355	rs149140637	A	G	12	15	27	0.555556	Disease	1
ABCA2	NM_001606	exon17	c.G2323A	p.G775S	9	139912033	rs186256069	C	T	25	20	45	0.444444	Disease	1
NEK11	NM_024800	exon7	c.C572T	p.T191I	3	130852725	rs145728410	C	T	15	5	20	0.25	Disease	0
EIF6	NM_002212	exon4	c.G339T	p.Y113X	20	33868487	rs138400954	G	A	104	46	150	0.306667	Disease	Stop Gain
VWF	NM_000552	exon28	c.C3797A	p.P1266Q	12	6128787	rs61749370	G	T	24	16	40	0.4	Disease	5
SGSH	NM_000199	exon8	c.G1159A	p.V387M	17	78184601	rs62620232	C	T	64	67	131	0.51145	Disease	3
NCK1	NM_001190796	exon2	c.C347T	p.A116V	3	136664737	rs13320485	C	T	58	40	98	0.408163	Disease	3
ABCC5	NM_005688	exon11	c.C1502A	p.S501Y	3	183689610	rs28365011	G	T	51	54	105	0.514286	Disease	1
ALDH8A1	NM_170771	exon1	c.G128A	p.G43E	6	135271064		C	T	10	10	20	0.5	Disease	0
SLC26A11	NM_001166349	exon15	c.G1600A	p.E534K	17	78223030	rs150834163	G	A	35	43	78	0.551282	Disease	0
Single nucleotide variations detected in GIST-133
GENE	RefSeq ID	Exon	cDNA mutation	Protein mutation	Chr	Genomic coordinate	ID SNP	Reference Base	Alterate Base	Coverage Ref.Base	Coverage Alt.Base	Coverage TOT	Coverage Ratio	SNP&GO prediction	SNP&GO Reliability
ERMP1	NM_024896	exon6	c.C1060T	p.H354Y	9	5812179		G	A	26	16	42	0.380952	Disease	4
PGAM1	NM_002629	exon2	c.C268T	p.R90W	10	99190264		C	T	11	8	19	0.421053	Disease	8
DDT	NM_001084392	exon2	c.G280A	p.D94N	22	24315961		C	T	188	157	345	0.455072	Disease	4
SLC2A6	NM_001145099	exon6	c.C820T	p.R274W	9	136340190		G	A	20	18	38	0.473684	Disease	0
SH3TC1	NM_018986	exon12	c.C2632T	p.R878W	4	8230053	rs116515695	C	T	96	101	197	0.51269	Disease	3
PGAM4	NM_001029891	exon1	c.C268T	p.R90W	X	77224868		G	A	9	12	21	0.571429	Disease	8
ZNF470	NM_001001668	exon6	c.G1784A	p.C595Y	19	57089581		G	A	7	12	19	0.631579	Disease	7
S1PR3	NM_005226	exon2	c.G458A	p.R153H	9	91616573	rs117829798	G	A	31	63	94	0.670213	Disease	7
KIAA0586	NM_001244189	exon34	c.C4829A	p.S1610X	14	59014588		C	A	14	13	27	0.481481	Disease	Stop Gain
MAP4K2	NM_004579	exon12	c.C818T	p.T273M	11	64567678		G	A	30	22	52	0.423077	Disease	0
SQSTM1	NM_001142299	exon6	c.A460G	p.K154E	5	179252184	rs11548633	A	G	318	323	641	0.5039	Disease	6
CLN3	NM_001042432	exon15	c.G1096A	p.G366S	16	28489159		C	T	35	41	76	0.539474	Disease	9
INSR	NM_000208	exon17	c.C3193G	p.L1065V	19	7125359	rs56395521	G	C	42	55	97	0.56701	Disease	2
